# Supplementary material for: Screening, identification, and experimental validation of SUMOylation biomarkers in Parkinson’s disease
Source: Hereditas. 2025 Aug 8;162:154. doi: 10.1186/s41065-025-00525-1 (PMC12335102; doi:10.1186/s41065-025-00525-1)
Supplement: Supplementary file 1 — Supplementary Material 1 [file 41065_2025_525_MOESM1_ESM.zip]

Archive with 4 entries (3 files):
- Supplementary material/
- Supplementary material/Supplementary Figure 1.tif
- Supplementary material/Supplementary Figure 2.tif
- Supplementary material/Supplementary_Material(figures and tables).docx
